# Supplementary material for: Novel microsatellite instability test of sebaceous tumours to facilitate low-cost universal screening for Lynch syndrome
Source: Clin Exp Dermatol. 2025 Jan 23;50(6):1155–62. doi: 10.1093/ced/llaf005 (PMC12099064; doi:10.1093/ced/llaf005)
Supplement: llaf005_Supplementary_Data [file llaf005_supplementary_data.zip]

Archive with 3 entries (3 files):
- SupplementaryTableS2.xlsx
- Supplementary Appendices.pdf
- SupplementaryTableS1.xlsx
