# Supplementary material for: Novel microsatellite instability test of sebaceous tumours to facilitate low-cost universal screening for Lynch syndrome
Source: Clin Exp Dermatol. 2025 Jan 23;50(6):1155–62. doi: 10.1093/ced/llaf005 (PMC12099064; doi:10.1093/ced/llaf005)
Supplement: llaf005_Supplementary_Data [file llaf005_supplementary_data.zip › SupplementaryTableS2.xlsx]

## Sheet: Sheet1
Name	Sequence (6N = molecular barcode)	Amplicon Chromosomal Coordinates (hg19)
MSH2exon1r0003s1_0001	GGTCGGCTTCGTGCGCTTCTTTCTTCAGCTTCCCGATATCCGACGGTAGTGTNNNNNNTGGGTGTGGGGTCGCGCATTTT	chr2:47630280-47630399
MSH2exon1r0003s2_0001	CCGACCACCACAGTGCGCCTTCAGCTTCCCGATATCCGACGGTAGTGTNNNNNNTGAGGAGGTTTCGACATGGCGG	chr2:47630316-47630435
MSH2exon1_0004	GCCCTGAAAGAAGCGCACGAAGCCGACCTCTTCAGCTTCCCGATATCCGACGGTAGTGTNNNNNNTGGGTCTTGAACACCT	chr2:47630377-47630512
MSH2exon1_0002	GTACATGGGGCCGGCAGGTGAGGCTTCAGCTTCCCGATATCCGACGGTAGTGTNNNNNNAGAAGCCGACCACCACA	chr2:47630413-47630547
MSH2exon1_0001	GAGAGTGGGCGGTGAGCAGCTTCAGCTTCCCGATATCCGACGGTAGTGTNNNNNNGGTGTTCAAGACCCAGGGGGTG	chr2:47630498-47630629
MSH2exon2_0007	GTTCAAGCACTGTATTAGCTGGACTTCCTTCAGCTTCCCGATATCCGACGGTAGTGTNNNNNNGACGAACCAGAAGAAGA	chr2:47635470-47635617
MSH2exon2_0005	GTATTTGGCATATAAGGTAATTATCTTCCCTTCAGCTTCCCGATATCCGACGGTAGTGTNNNNNNATTTTGAATCTTTTGT	chr2:47635579-47635707
MSH2exon2_0006	TCTCCTTGGATGCCTTATTTCCAGCTCCTTCAGCTTCCCGATATCCGACGGTAGTGTNNNNNNCACAATTAAATTCTTCAC	chr2:47635645-47635767
MSH2exon3_0008	GCTTCCATTGGTGTTGTGGGTGTTCTTCAGCTTCCCGATATCCGACGGTAGTGTNNNNNNGTATGTTCAAGAGTTTGTTAA	chr2:47637186-47637316
MSH2exon3_0009	GTCTTCAAACTGAGAGAGATTGCCAGGACTTCAGCTTCCCGATATCCGACGGTAGTGTNNNNNNATACCCAACTCCAACCT	chr2:47637238-47637361
MSH2exon3_0010	GCTCTCCTCATCCAGATTGGACCAAAGGACTTCAGCTTCCCGATATCCGACGGTAGTGTNNNNNNTGTCCGCAGTTGATGG	chr2:47637321-47637459
MSH2exon3_0011	GATCATTATCAGGGAATTCACACAGTCCCTTCAGCTTCCCGATATCCGACGGTAGTGTNNNNNNTCTCAGTTTCCCCATGT	chr2:47637386-47637508
MSH2exon3_0012	GCAGTCTCTCCTCCGGGTAAAACACATTCCTTCAGCTTCCCGATATCCGACGGTAGTGTNNNNNNTTTCCTTAAATGAAAC	chr2:47637458-47637597
MSH2exon4_0013	CCACAAAAGACATTTATCAGGACCTCAACCTTCAGCTTCCCGATATCCGACGGTAGTGTNNNNNNTCTTATTCCTTTTCTC	chr2:47639506-47639633
MSH2exon4_0014	GCCAGAAATGGAGAATCAGGTACATGGACTTCAGCTTCCCGATATCCGACGGTAGTGTNNNNNNAGAAAAAAAGCTGACTT	chr2:47639586-47639708
MSH2exon4_0015	GTGACTTTTTAGAAGGATATTTCTGTCCTTCAGCTTCCCGATATCCGACGGTAGTGTNNNNNNGGGAGAGCAGATGAATAG	chr2:47639654-47639803
MSH2exon5_0016	TTTCTATACCACTGGATCCAGTTCCTTCAGCTTCCCGATATCCGACGGTAGTGTNNNNNNGTCCAAAGTTGGAATCATCTG	chr2:47641356-47641477
MSH2exon5_0017	ACTTGATTACCGCAGACAGTGATGCTTCAGCTTCCCGATATCCGACGGTAGTGTNNNNNNGGTTAAGGGCTCTGACTGCTG	chr2:47641418-47641549
MSH2exon5_0018	GTTTTCATTGACATATACTGAAGAAGCCTTCAGCTTCCCGATATCCGACGGTAGTGTNNNNNNGACTTCAGCCAGTATATG	chr2:47641498-47641642
MSH2exon6_0019	GAAAGAATGGCAAGCTCATTAGTGAACTTCAGCTTCCCGATATCCGACGGTAGTGTNNNNNNGTCCTTGAGGGGTTTT	chr2:47643387-47643507
MSH2exon6_0020	GGAGAGGTATGTTATTAGTTTATACTTTCCTTCAGCTTCCCGATATCCGACGGTAGTGTNNNNNNTCTGGCTGCCTTGCTG	chr2:47643467-47643591
MSH2exon6_0021	GCTGCTTAATCCACTGGTTAACAAGTCCTTCAGCTTCCCGATATCCGACGGTAGTGTNNNNNNGTGGTATAATCATGTGGG	chr2:47643511-47643634
MSH2exon7_0022	AATTTATCAACTAAGCACGTAAGTCTCACTTCAGCTTCCCGATATCCGACGGTAGTGTNNNNNNGTCTGCCTCAATTCTGC	chr2:47656803-47656928
MSH2exon7_0023	ACAAAAGCTTCCACTAAATTCAATCTGAACTTCAGCTTCCCGATATCCGACGGTAGTGTNNNNNNTTTGCTGCTTGTCTTT	chr2:47656876-47657003
MSH2exon7_0024	ACTTCTTGGCAAGTCGGTTAAGATCTGGCTTCAGCTTCCCGATATCCGACGGTAGTGTNNNNNNCAAAAAAACAAAATCAC	chr2:47656957-47657104
MSH2exon7_0025	GCTGTCCTCATAAAGTTGGTGGTGGTGCTTCAGCTTCCCGATATCCGACGGTAGTGTNNNNNNCCGACTCTATCAGGGT	chr2:47657019-47657168
MSH2exon8_0026	GATCTCATTTTACAGAATACAAATCATAACTTCAGCTTCCCGATATCCGACGGTAGTGTNNNNNNTTCCTGAAACTTGGAG	chr2:47672625-47672766
MSH2exon8_0027	CGAAGATCAGTAAGAGGAGTCACAAAAACCTTCAGCTTCCCGATATCCGACGGTAGTGTNNNNNNGTGGCCTTTGCTTTTT	chr2:47672713-47672852
MSH2exon9_0028	GAAATTATAAAGCAAATATTTCCTCCCACCTTCAGCTTCCCGATATCCGACGGTAGTGTNNNNNNCACTGAGATTAGGATC	chr2:47690092-47690221
MSH2exon9_0029	GCAGCCAGAGATCTTGGTAAGAATGGGCTTCAGCTTCCCGATATCCGACGGTAGTGTNNNNNNGGAAAACCATGAATTCCT	chr2:47690172-47690304
MSH2exon9_0030	GCCAGAATTATTTTATAAGTTCCCTGTCCCTTCAGCTTCCCGATATCCGACGGTAGTGTNNNNNNGGAAAAGAAGATGCAG	chr2:47690247-47690389
MSH2exon10_0031	CCATAAATACCTACTACCATTTTTCAATGCTTCAGCTTCCCGATATCCGACGGTAGTGTNNNNNNGGACTTTTTCTTCCTT	chr2:47693737-47693883
MSH2exon10_0032	CCAACAGGTTTGCAAGTCGCTTCAGCTTCCCGATATCCGACGGTAGTGTNNNNNNGCACAGTTTGGATATTACTTTCGTGT	chr2:47693835-47693959
MSH2exon10_0033	GTAGTCATCAGGTAAGAGTCAAGCTTTCCTTCAGCTTCCCGATATCCGACGGTAGTGTNNNNNNCCAGAAGAATGGTGTTA	chr2:47693918-47694065
MSH2exon11_0034	GTGTACTAGAAGCAATGTGTACTACGTGCTTCAGCTTCCCGATATCCGACGGTAGTGTNNNNNNGGCATCCTGGGCTTCTT	chr2:47698036-47698170
MSH2exon11_0035	GTTCTGAATGTCACCTGGCTTTTGGTACTTCAGCTTCCCGATATCCGACGGTAGTGTNNNNNNACCAAAAATAAAACAGAA	chr2:47698132-47698251
MSH2exon12_0036	GCTGTTGTCAGCTTTGCTCACGTGTCAAACTTCAGCTTCCCGATATCCGACGGTAGTGTNNNNNNTTCAGTATTCCTGTGT	chr2:47702121-47702242
MSH2exon12_0037	GCATCCAGGCATGCTTGTGTTGAAGTTCCTTCAGCTTCCCGATATCCGACGGTAGTGTNNNNNNTGTGTTAGCTCAGCTA	chr2:47702195-47702337
MSH2exon12_0038	ACTGGTAAAAAACCTGGTTTTTGGGCCTTCAGCTTCCCGATATCCGACGGTAGTGTNNNNNNGAAAGGACAAGGAAGAAT	chr2:47702282-47702431
MSH2exon12_0039	GTGGGGGTAACGTTTTGTTTTTTTTTTTCTTCAGCTTCCCGATATCCGACGGTAGTGTNNNNNNGAAATTGCATTTATTCC	chr2:47702343-47702462
MSH2exon13_0040	GCCCAAATTGGGTGTTTTGTGCCATGTGCTTCAGCTTCCCGATATCCGACGGTAGTGTNNNNNNAGCAGAAAGAAGTTTAA	chr2:47703457-47703592
MSH2exon13_0041	GTAGGGGCTGGTGACAGTCAATTGAAAGGCTTCAGCTTCCCGATATCCGACGGTAGTGTNNNNNNCAAACTGGGGTGATAG	chr2:47703541-47703662
MSH2exon13_0042	GCTTCTATCCTCAGGTAAGTGCATCTCCTCTTCAGCTTCCCGATATCCGACGGTAGTGTNNNNNNGAAGTGTCCATTGTGG	chr2:47703601-47703725
MSH2exon13_0043	CAATTGACTGTCACCAGCCCCTACTCGGCTTCAGCTTCCCGATATCCGACGGTAGTGTNNNNNNTTTTCCTTCTCACAGG	chr2:47703630-47703773
MSH2exon14_0044	CGATGGATTTGGGTTAGCATGGGCTCTTCAGCTTCCCGATATCCGACGGTAGTGTNNNNNNCCACATTTTATGTGATGGG	chr2:47705366-47705495
MSH2exon14_0045	GCCTTGGCCAATCAGATACCAACTGTTAACTTCAGCTTCCCGATATCCGACGGTAGTGTNNNNNNGAATTGGGAAGAGGAA	chr2:47705445-47705593
MSH2exon14_0046	GCAAAAAGCACCAATCTTTGTTGCAATGTCTTCAGCTTCCCGATATCCGACGGTAGTGTNNNNNNTCTCTTCAGTGGTGAG	chr2:47705506-47705628
MSH2exon14_0047	GTTGGTATCTGATTGGCCAAGGCAGTACTTCAGCTTCCCGATATCCGACGGTAGTGTNNNNNNAGAGTACTCCAATAGTAC	chr2:47705561-47705680
MSH2exon14_0048	ACTTGGTAATGGGAAACTTACTACCCTTGCTTCAGCTTCCCGATATCCGACGGTAGTGTNNNNNNTACATGTCACAGCACT	chr2:47705599-47705718
MSH2exon15_0049	GAGGGGACAGCATGAGAAGAGACAGCAACTTCAGCTTCCCGATATCCGACGGTAGTGTNNNNNNGGGCTTTCTGTTTAGC	chr2:47707784-47707921
MSH2exon15_0050	GCTTAGGGAAATTAGCAAGCTCTGCAACTTCAGCTTCCCGATATCCGACGGTAGTGTNNNNNNCTTTGCTGCTGGTTCC	chr2:47707865-47707989
MSH2exon15_0051	GCGATTCTCCAATATACTGAAACTCCTCACTTCAGCTTCCCGATATCCGACGGTAGTGTNNNNNNTCTTAGTGTCCTGTTT	chr2:47707929-47708075
MSH2exon16_0052	CCTGTCCAAGGTGAAACAAATGCCCCTTCAGCTTCCCGATATCCGACGGTAGTGTNNNNNNTGTCACTGTCTAACATGACT	chr2:47709849-47709968
MSH2exon16_0053	CAGCTAAAAGCTGAAGTAATAGCAAAGAACTTCAGCTTCCCGATATCCGACGGTAGTGTNNNNNNGTGTTTCAGCAAGGTG	chr2:47709909-47710039
MSH2exon16_0054	GTTACTACGTGAAAAATCCCAGTAATGGCTTCAGCTTCCCGATATCCGACGGTAGTGTNNNNNNCAGAAGAAAACATCACA	chr2:47709982-47710104
MSH2exon16_0055	GTGTTAACTGTCAGTGCCCATGGGCTATCCTTCAGCTTCCCGATATCCGACGGTAGTGTNNNNNNGAAATCATTTCACGAA	chr2:47710056-47710204
MSH6exon1_0060	CGTTCTGTCGGACGGAGCTCCTAAAAGCACTTCAGCTTCCCGATATCCGACGGTAGTGTNNNNNNGAGGCCTTGTTGGCAT	chr2:48010321-48010443
MSH6exon1_0056	GCGGCCTGGAGCGAGGCTGGGCTTCAGCTTCCCGATATCCGACGGTAGTGTNNNNNNAAGTCTCCGGCGCTGAGTG	chr2:48010409-48010534
MSH6exon1r0058s1_31853	GAACCTCAACGGAGGGCTGCGGAGATCCTTCAGCTTCCCGATATCCGACGGTAGTGTNNNNNNGGCCTCTCCTTCCCCA	chr2:48010489-48010608
MSH6exon1r0058s2_29970	AGGCCCAGCCTCGCTCCAGGCCGCCTTCAGCTTCCCGATATCCGACGGTAGTGTNNNNNNCCTGGTGGGGGCAGCA	chr2:48010514-48010633
MSH6exon1_0058	GCTACCGATCTCCGCAGCCCTCCGTTGACTTCAGCTTCCCGATATCCGACGGTAGTGTNNNNNNACCCCCCCAACCCCCT	chr2:48010587-48010725
MSH6exon2_0061	GCCAAGATGGAGGGTTACCCCTGGTGGCTTCAGCTTCCCGATATCCGACGGTAGTGTNNNNNNGGTAACTGCCTTTAAGGA	chr2:48018001-48018123
MSH6exon2_0062	GCGAGAAAGGGAAATCAGTCCGTGTTCATCTTCAGCTTCCCGATATCCGACGGTAGTGTNNNNNNTCACCAGGAGATTTGG	chr2:48018076-48018195
MSH6exon2_0063	AAACCAGACAAGGCCACCAGGGGTAACCCTTCAGCTTCCCGATATCCGACGGTAGTGTNNNNNNGCCCCTTGTTGGGCTGT	chr2:48018109-48018228
MSH6exon2_0064	CAAAAAACTGTACATGAACACGGACCTTCAGCTTCCCGATATCCGACGGTAGTGTNNNNNNCTGTCTGTCTGTTTCTCTC	chr2:48018184-48018333
MSH6exon3_0065	GCAGAGGCTCACGCCTGTAATCCCAGCAGCTTCAGCTTCCCGATATCCGACGGTAGTGTNNNNNNTCAGGCTTTGCACTGT	chr2:48022966-48023087
MSH6exon3_0066	AAATGACCTCCCTTCTGGGCTTCCCTTCAGCTTCCCGATATCCGACGGTAGTGTNNNNNNTCTTCTTCCTCTTCTGGCTCT	chr2:48023046-48023195
MSH6exon3_0067	GTTGTTATTTATGTTAGGGTGATGGGGGCTTCAGCTTCCCGATATCCGACGGTAGTGTNNNNNNACAAGATTAAGAGGCT	chr2:48023132-48023251
MSH6exon4_0068	GCCTAAGACACAAGGATCTAGGCGAAGTACTTCAGCTTCCCGATATCCGACGGTAGTGTNNNNNNTGGTTTTCCAAATTTT	chr2:48025699-48025846
MSH6exon4_0069	ATTGGTGGCTCTGATGTGGAATTCTTCAGCTTCCCGATATCCGACGGTAGTGTNNNNNNTGAGAGTGAAGAGGAAGTA	chr2:48025797-48025916
MSH6exon4_0070	GCAGTGGAGTGGGGGATAGTGAGAGTGCTTCAGCTTCCCGATATCCGACGGTAGTGTNNNNNNGAAGGGTCATATCAGATT	chr2:48025865-48025984
MSH6exon4_0071	CGGAAGAGAATGGTGACTGGAAATGGCTCCTTCAGCTTCCCGATATCCGACGGTAGTGTNNNNNNTAAGGAGGAAGGAAGC	chr2:48025929-48026048
MSH6exon4_0072	GCAACTTTGACAGGGCTGTTCAGGCCTTCTTCAGCTTCCCGATATCCGACGGTAGTGTNNNNNNTAGTTGCTTGTTTGGT	chr2:48025985-48026104
MSH6exon4_0073	GCGTTTCCTTCCTAGAGCTTTTCCTTTCTTCAGCTTCCCGATATCCGACGGTAGTGTNNNNNNGTGGGCTTGGGATTCAG	chr2:48026054-48026175
MSH6exon4_0074	GGGGCAGAGAAAGCTCTCAAAGTATTCTCTTCAGCTTCCCGATATCCGACGGTAGTGTNNNNNNCTTCTCTTTTCCTCCTT	chr2:48026123-48026258
MSH6exon4_0075	GCCTGAGGATTTCCTCAATTCTTGTACTCCTTCAGCTTCCCGATATCCGACGGTAGTGTNNNNNNCTGTTTGGTATCATGA	chr2:48026210-48026344
MSH6exon4_0076	GCATCAAAATCGGGGTGATCAGGCCTCCTCTTCAGCTTCCCGATATCCGACGGTAGTGTNNNNNNCAAGATCAAAGTTCTG	chr2:48026272-48026392
MSH6exon4_0077	ACTTAATCTGCCACCACTTCCTCATCCCCTTCAGCTTCCCGATATCCGACGGTAGTGTNNNNNNCCCCAGTTCACTGACT	chr2:48026347-48026466
MSH6exon4_0078	GCATTTGGCCGTTATTCAGATTCCCTGGTCTTCAGCTTCCCGATATCCGACGGTAGTGTNNNNNNGGGGAAATTTTATGAG	chr2:48026409-48026543
MSH6exon4_0079	GCACGATGTAGAAAGATGGCACATATATCCTTCAGCTTCCCGATATCCGACGGTAGTGTNNNNNNTTCTGGCTTTCCTGAA	chr2:48026496-48026630
MSH6exon4_0080	GTGTGCTGGAAGGTGATCCCTCTGAGCTTCAGCTTCCCGATATCCGACGGTAGTGTNNNNNNGAGACTCCAGAAATGATGG	chr2:48026581-48026721
MSH6exon4_0081	GCCATACTCGTGCATATGGTGTGTGCTTCTTCAGCTTCCCGATATCCGACGGTAGTGTNNNNNNAGGGTACACAGACTTA	chr2:48026678-48026801
MSH6exon4_0082	GCCATTGTTCGAGATTTAGGACTCTAGTGCTTCAGCTTCCCGATATCCGACGGTAGTGTNNNNNNAAAAGAGGAAGATTCT	chr2:48026754-48026880
MSH6exon4_0083	ACTTTCCCAGTGAAGTATCAACAAAGCACCTTCAGCTTCCCGATATCCGACGGTAGTGTNNNNNNGTTTTAGTTTCCTTTG	chr2:48026796-48026942
MSH6exon4_0084	TACCCGGCTCCCAGTTTTGCTTCAGCTTCCCGATATCCGACGGTAGTGTNNNNNNCTATCCCCCAGTACAAGTTTTATTTG	chr2:48026886-48027005
MSH6exon4_0085	GCTAAGTGATGGCATTGGGGTGATGCTTCAGCTTCCCGATATCCGACGGTAGTGTNNNNNNTGTTCTCTTCAGGAAGGTCT	chr2:48026965-48027084
MSH6exon4_0086	CCCTAAAATATTCTTCCTCAAGGAGAGTTCTTCAGCTTCCCGATATCCGACGGTAGTGTNNNNNNTTTTCTCTCCTGGTGT	chr2:48027027-48027151
MSH6exon4_0087	GCCTTATTGATCAGGAGCTTTTATCAATGCTTCAGCTTCCCGATATCCGACGGTAGTGTNNNNNNTGACTTCAGAGTCTGA	chr2:48027107-48027231
MSH6exon4_0088	GCACTACAAGATCTGGTGCTATCCTTCAGCTTCCCGATATCCGACGGTAGTGTNNNNNNGGTGGTTGTGTCTTCTACCTCA	chr2:48027175-48027297
MSH6exon4_0089	CAAATGGTTCTACTGAAGGAACCCTACTACTTCAGCTTCCCGATATCCGACGGTAGTGTNNNNNNTTCCCTTGGATTCTGA	chr2:48027251-48027399
MSH6exon4_0090	GCAATGGCTTTGTGCCCCACTCTGTAACTTCAGCTTCCCGATATCCGACGGTAGTGTNNNNNNGGAGATTTTTCTGAATGG	chr2:48027351-48027473
MSH6exon4_0091	GGAGCCGCTTACCAAAAGGAGTATGGCAACTTCAGCTTCCCGATATCCGACGGTAGTGTNNNNNNGGAGATTTTGTCAGGC	chr2:48027414-48027540
MSH6exon4_0092	AACCATGAGGTCTTCTATGGCATCTAGCTTCAGCTTCCCGATATCCGACGGTAGTGTNNNNNNTGTCTGGGTGGTTCTG	chr2:48027496-48027640
MSH6exon4_0093	CTTTCTGCTCTGGAAGGATTCCTTCAGCTTCCCGATATCCGACGGTAGTGTNNNNNNCATAATGTTGGGTCTCCCCTGAAG	chr2:48027598-48027717
MSH6exon4_0094	GCAGGTCATCTCTCTGCAGACAAAAAATCCTTCAGCTTCCCGATATCCGACGGTAGTGTNNNNNNACAGCAAGAAGAAGAT	chr2:48027671-48027814
MSH6exon4_0095	GCCTTTGACCATGAAAAGGCTCGAAAGACTTCAGCTTCCCGATATCCGACGGTAGTGTNNNNNNTTGCTGATGGTTTTAA	chr2:48027755-48027892
MSH6exon4_0096	ATCCCATCGGTTCAATTCTACAGTCAAACTTCAGCTTCCCGATATCCGACGGTAGTGTNNNNNNGGCTCTGTTCATTTTCT	chr2:48027834-48027973
MSH6exon4_0097	TTGGGGGATTGGTAGGAACCGTTACCCTTCAGCTTCCCGATATCCGACGGTAGTGTNNNNNNACCAAGCTCTTGCTGACAT	chr2:48027935-48028054
MSH6exon4_0098	GCCAATTCTGTTGCGCTGTTTCTCTAGGTCTTCAGCTTCCCGATATCCGACGGTAGTGTNNNNNNTATTCTTCTGGCAAAT	chr2:48027983-48028103
MSH6exon4_0099	GCTAATCTCATAAATGCTGAAGAACGGAGCTTCAGCTTCCCGATATCCGACGGTAGTGTNNNNNNCTGAGAATTTCACCAC	chr2:48028067-48028196
MSH6exon4_0100	GCAGTCTGCTGTAGAGTGTATCGCAGTGTCTTCAGCTTCCCGATATCCGACGGTAGTGTNNNNNNAACTATTGAAAAGAAG	chr2:48028149-48028291
MSH6exon4_0101	GCTTTGATAAGTAGTGCTGTTTGCCAGCTCTTCAGCTTCCCGATATCCGACGGTAGTGTNNNNNNTGTTCTATAACTTTGA	chr2:48028229-48028351
MSH6exon5_0102	TGAGGCTTCATCGTTTGGGGGTTTCTTCAGCTTCCCGATATCCGACGGTAGTGTNNNNNNCGGCAACAGAATTACTGG	chr2:48030513-48030632
MSH6exon5_0103	GACCATCACCCCCTCGACTATAGTTAGCCCTTCAGCTTCCCGATATCCGACGGTAGTGTNNNNNNCATCTCCAAAAAAAGT	chr2:48030575-48030705
MSH6exon5_0104	GCAAGGATGGCGTGATCCTTTAAGCTCCTTCAGCTTCCCGATATCCGACGGTAGTGTNNNNNNAACAAGCACACAATAGGC	chr2:48030654-48030782
MSH6exon5_0105	GCCATTTTCCTGCTCCTCTTCCTCACTTCAGCTTCCCGATATCCGACGGTAGTGTNNNNNNTGTTATTCCTAATGTCACA	chr2:48030737-48030881
MSH6exon6_0106	GTTGTTACGTCCCTGCTGAAGTGTGCAGGCTTCAGCTTCCCGATATCCGACGGTAGTGTNNNNNNGAAAGACAAAAGTTTA	chr2:48031983-48032108
MSH6exon6_0107	GCCATTACAGCTAATAAGCCAGCCTGTGACTTCAGCTTCCCGATATCCGACGGTAGTGTNNNNNNCAAAAAACTCACCTGA	chr2:48032043-48032178
MSH6exon6_0108	GTGTGAGCCTGCACACTTCAGCAGGGACTTCAGCTTCCCGATATCCGACGGTAGTGTNNNNNNAAATGACTGAATGAGAAC	chr2:48032089-48032208
MSH6exon7_0109	GCACATTCTCTGGTGCTTGTGGATGAATTCTTCAGCTTCCCGATATCCGACGGTAGTGTNNNNNNTGATTTGCAAAATGAG	chr2:48032712-48032844
MSH6exon7_0110	GCATGCATGAGTATGCTGGCAGTTTCACTCTTCAGCTTCCCGATATCCGACGGTAGTGTNNNNNNATTTGTACAAATGTTT	chr2:48032783-48032903
MSH6exon8_0111	CGTACATTATTTTCAACTCACTACCATTCCTTCAGCTTCCCGATATCCGACGGTAGTGTNNNNNNTTCCTTTGAGTTACTT	chr2:48033302-48033448
MSH6exon8_0112	GCTGTGCGCCTAGGACATATGGTATGTGCTTCAGCTTCCCGATATCCGACGGTAGTGTNNNNNNGCAGTTGTTAAAGAAC	chr2:48033384-48033504
MSH6exon8_0113	TCTTCTACTAATGAATGGTAGTGAGTTGCTTCAGCTTCCCGATATCCGACGGTAGTGTNNNNNNAAGAGAAGTGCCCTCTC	chr2:48033433-48033553
MSH6exon8_0114	AACAATTTGCACATACCATATGTCCTAGGCTTCAGCTTCCCGATATCCGACGGTAGTGTNNNNNNTCTACCATGCATGCCT	chr2:48033485-48033604
MSH6exon9_0115	GCTTGTCCTAAAAGCTATGGCTTTAATGCCTTCAGCTTCCCGATATCCGACGGTAGTGTNNNNNNCTTCTCTTGCTAGCAC	chr2:48033546-48033694
MSH6exon9_0116	CGTAATAGTCTCCTGGCTGGGGTCTTCACCTTCAGCTTCCCGATATCCGACGGTAGTGTNNNNNNTTCTATGTCCCTTTTG	chr2:48033613-48033744
MSH6exon9_0117	GGGAGATTAGCAAGCCTTGCTGCATTCTTCAGCTTCCCGATATCCGACGGTAGTGTNNNNNNGAAACTTAAGGTCAGTTAG	chr2:48033690-48033838
MSH6exon10r0118_0006	TTTTCATAGTGCATCATCCCTTCCCCTCTTCAGCTTCCCGATATCCGACGGTAGTGTNNNNNNTTTATGGACAGCTTCAGC	chr2:48033853-48033972
MSH6exon10_0120	GTTGACCTTTCACTAGCCAGGCAAACTTCCTTCAGCTTCCCGATATCCGACGGTAGTGTNNNNNNCCTTTGTCAGAAGTCA	chr2:48033919-48034040
MSH6exon10_0119	GCTTTGAGTTGACTTCTGACAAAGGTGGCTTCAGCTTCCCGATATCCGACGGTAGTGTNNNNNNTTGCCTGGCTAGTGAAA	chr2:48033924-48034043
MLH1exon1_0121	GCTGGACGAGACAGTGGTGAACCGCATCTTCAGCTTCCCGATATCCGACGGTAGTGTNNNNNNGGTGATTGGCTGAAGG	chr3:37034975-37035094
MLH1exon1_0122	GAGAACTGGTACGGAGGGAGTCGAGCTTCAGCTTCCCGATATCCGACGGTAGTGTNNNNNNGTGGCAGGGGTTATTCGG	chr3:37035048-37035171
MLH1exon1_0123	GGGCCGCGTCACTCAATGGCGCTTCAGCTTCCCGATATCCGACGGTAGTGTNNNNNNGGGGGAAGTTATCCAGCGG	chr3:37035101-37035221
MLH1exon2_0124	GCACCGGGATCAGGGTAAGTAAAACCTCCTTCAGCTTCCCGATATCCGACGGTAGTGTNNNNNNGAGTAGTTGCAGACTG	chr3:37038066-37038214
MLH1exon2_0125	GTGCGCTTCATGGAAGAGTCAGGACCTCTTCAGCTTCCCGATATCCGACGGTAGTGTNNNNNNGTGATTGTTAAAGAGGG	chr3:37038138-37038258
MLH1exon3_0126	GCAGTCCTTTGAGGATTTAGCCAGTCTTCAGCTTCCCGATATCCGACGGTAGTGTNNNNNNGGGAATTCAAAGAGATTTGG	chr3:37042379-37042517
MLH1exon3_0127	ATATCCAGATCTTCTTTCTGTTAGATACCCTTCAGCTTCCCGATATCCGACGGTAGTGTNNNNNNTTAGCTTACCTCACCT	chr3:37042434-37042553
MLH1exon3_0128	GCTAAATCCTCAAAGGACTGCAGTTTACTCTTCAGCTTCCCGATATCCGACGGTAGTGTNNNNNNAACAAATGACAGACAA	chr3:37042485-37042608
MLH1exon4_0129	GCTGATGGAAAGTGTGCATACAGGTATAGCTTCAGCTTCCCGATATCCGACGGTAGTGTNNNNNNAGTGAGTTTTTCTTTC	chr3:37045852-37045971
MLH1exon4_0130	CATGGCTTATGCTGGCCAAAGCCTAAGGCTTCAGCTTCCCGATATCCGACGGTAGTGTNNNNNNGAGACCTAGGCAAAAA	chr3:37045886-37046029
MLH1exon5_0131	GTAGAGAGATAGATACTAATCCCAAGGGGCTTCAGCTTCCCGATATCCGACGGTAGTGTNNNNNNTGGGTCCCTTGATTGC	chr3:37048422-37048547
MLH1exon5_0132	GCACATGGTTTAGGAGGGGCTTTCAGTTTCTTCAGCTTCCCGATATCCGACGGTAGTGTNNNNNNGAAAACTTAGAAGCAA	chr3:37048501-37048640
MLH1exon6_0133	AAAACCCAAGATGTCCTGGCAAAAGCGAGCTTCAGCTTCCCGATATCCGACGGTAGTGTNNNNNNGCTTTTCTCCTCGTGG	chr3:37050226-37050345
MLH1exon6_0134	CTGGGAGTGGGTCTCTGAGATTTGTCTTCAGCTTCCCGATATCCGACGGTAGTGTNNNNNNGGAGGACCTTTTTTACAACA	chr3:37050307-37050435
MLH1exon6_0135	GCTGAGCTAGATGGTGAAAAGTAAAACTACTTCAGCTTCCCGATATCCGACGGTAGTGTNNNNNNTTTTGGAAGTTGTTGG	chr3:37050378-37050505
MLH1exon7_0136	GTTCTTGGTTTATGGGGGATGCTTCAGCTTCCCGATATCCGACGGTAGTGTNNNNNNTAGTGTGTGTTTTTGGCAACTCTT	chr3:37053259-37053378
MLH1exon7_0137	GCCTGCATTGTGTACTGAATACCTGGCTTCAGCTTCCCGATATCCGACGGTAGTGTNNNNNNACCAGCAAACTATTAAAAA	chr3:37053307-37053426
MLH1exon8_0138	GCTCCATCTTTGGAAATGCTGTTAGTCGGCTTCAGCTTCCCGATATCCGACGGTAGTGTNNNNNNATGAGACAATAAATCC	chr3:37053459-37053591
MLH1exon8_0139	GTTGAGGCATTGGGTAGTGTCCCTTCAGCTTCCCGATATCCGACGGTAGTGTNNNNNNGTGATGGAATGATAAACCAAG	chr3:37053527-37053654
MLH1exon9_0140	GCAAACTACTCAGTGAAGAAGTGCATCTTCTTCAGCTTCCCGATATCCGACGGTAGTGTNNNNNNTGTTTGAGTTTTGAGT	chr3:37055873-37056018
MLH1exon9_0141	GGATATGTAACCATTCATTTTGAAGGCTCTTCAGCTTCCCGATATCCGACGGTAGTGTNNNNNNGTGGGTGTTTCCTGTG	chr3:37055959-37056084
MLH1exon10_0142	GCCCAAAAACACACACCCACTTCAGCTTCCCGATATCCGACGGTAGTGTNNNNNNCCCCTCAGGACAGTTTTGAACTGG	chr3:37058951-37059076
MLH1exon10_0143	GCTCTCCTCTTTGAAAGAGATGAGCATGCCTTCAGCTTCCCGATATCCGACGGTAGTGTNNNNNNAAAGCCATAGAAACAG	chr3:37059026-37059175
MLH1exon11r0144_0007	GGGAGAAAAAGCCCACATATGGTGCTTCAGCTTCCCGATATCCGACGGTAGTGTNNNNNNTGCTTTGTGGGGTGCA	chr3:37061732-37061851
MLH1exon11_0145	GCTCCTGGGCTCCAATTCCTCCAGGATGTCTTCAGCTTCCCGATATCCGACGGTAGTGTNNNNNNTCAGTCCCCAGAATGT	chr3:37061809-37061943
MLH1exon11_0146	GTGCTGCTGCACCCGCTCCAGGATGCTCTCTTCAGCTTCCCGATATCCGACGGTAGTGTNNNNNNCACATTTCAAAGGCCC	chr3:37061875-37062002
MLH1exon12_0147	ATAGTGGAGAGACTCAGAATAAGAAGCTTCAGCTTCCCGATATCCGACGGTAGTGTNNNNNNGAGGTCAGACTTGTTGTGG	chr3:37067053-37067192
MLH1exon12_0148	CGGGAACAGAAGCTTGATGCATTTCTGCACTTCAGCTTCCCGATATCCGACGGTAGTGTNNNNNNCTGGGGAGATGGTTAA	chr3:37067156-37067282
MLH1exon12_0149	GCCCCAGGCCATTGTCACAGAGGATAAGCTTCAGCTTCCCGATATCCGACGGTAGTGTNNNNNNATAAGGTCTATGCCCAC	chr3:37067216-37067337
MLH1exon12_0150	GCTCAGAGGCTGCAGAAATGCATCAAGCTCTTCAGCTTCCCGATATCCGACGGTAGTGTNNNNNNGGGCTGGGAGTTCAAG	chr3:37067264-37067398
MLH1exon12_0151	GCTGCCTAGCCCTGCCACTAGAAATATCCTTCAGCTTCCCGATATCCGACGGTAGTGTNNNNNNTTCTCTGACATTTCTG	chr3:37067341-37067471
MLH1exon12_0152	GCCTTCTAACTTTGGCTTTTCATGAATCACTTCAGCTTCCCGATATCCGACGGTAGTGTNNNNNNATACAACAAAGGGGAC	chr3:37067438-37067580
MLH1exon13_0153	GCTTGTACCCCCCGGAGAAGGATCATTACTTCAGCTTCCCGATATCCGACGGTAGTGTNNNNNNAAAAACAAGAATAATAA	chr3:37070229-37070369
MLH1exon13_0154	GCTGTGGCCTGCCTGGGATGCATAGGGCTTCAGCTTCCCGATATCCGACGGTAGTGTNNNNNNCGAAAGGAAATGACTG	chr3:37070324-37070460
MLH1exon13_0155	GCAGTCATGTTGTCAGAGTGGCCACTACACTTCAGCTTCCCGATATCCGACGGTAGTGTNNNNNNTTGAGTCTCCAGGAAG	chr3:37070384-37070521
MLH1exon14_0156	AAACAGGTAAGTAATAGAATCCTACCAACCTTCAGCTTCCCGATATCCGACGGTAGTGTNNNNNNGGTTTGATGCTGTGCC	chr3:37081623-37081753
MLH1exon14_0157	GCCCACTGAGGATTCACACAGCCCACGACTTCAGCTTCCCGATATCCGACGGTAGTGTNNNNNNTTTTGTGCCTGTGCTC	chr3:37081707-37081853
MLH1exon15_0158	AGCTGAATTCATGCTTGAGATACAACCAGCTTCAGCTTCCCGATATCCGACGGTAGTGTNNNNNNCCGATAACCTGAGAAC	chr3:37083698-37083823
MLH1exon15_0159	GTATCTGGTAGAACAGTTCTTCACTGCTTCAGCTTCCCGATATCCGACGGTAGTGTNNNNNNGTGGAGAGCTACTATTTTC	chr3:37083756-37083888
MLH1exon16_0160	GCAAGCTTTAACGGAGCATCCAAATGAAGCTTCAGCTTCCCGATATCCGACGGTAGTGTNNNNNNATCTTCCTCTGTCCAG	chr3:37088955-37089081
MLH1exon16_0161	GCTGAGATGCTTGCAGACTATTTCTCTTTCTTCAGCTTCCCGATATCCGACGGTAGTGTNNNNNNTGACCTTGCCATGCTT	chr3:37089027-37089161
MLH1exon16_0162	CAGCCGGGTGCGGTGGCTCATGGCTGTCTTCAGCTTCCCGATATCCGACGGTAGTGTNNNNNNGTTGAGTTTCTGAAGAAG	chr3:37089112-37089250
MLH1exon17_0163	GTTTAAACAAATCCCATTTCTCCAGTGCCTTCAGCTTCCCGATATCCGACGGTAGTGTNNNNNNGGGGGCACATAGTTGTC	chr3:37089933-37090057
MLH1exon17_0164	GGGGTAATCCAATCAGGTTCCCTTCCTGCCTTCAGCTTCCCGATATCCGACGGTAGTGTNNNNNNTGCTTAGTATCTGCTT	chr3:37090004-37090126
MLH1exon17_0165	GGGTGGGATAGCTGAAGGCCTGCTCTCTTCAGCTTCCCGATATCCGACGGTAGTGTNNNNNNTAGCCACTGAGGTCAGTG	chr3:37090090-37090226
MLH1exon18_0166	GCGCTATGTTCTATTCCATCCGGCTTCAGCTTCCCGATATCCGACGGTAGTGTNNNNNNTGTGATCTCCGTTTAGAATGAG	chr3:37090324-37090466
MLH1exon18_0167	GCCAGCAGGTACAGTGGTGATGCACACTGCTTCAGCTTCCCGATATCCGACGGTAGTGTNNNNNNGAAAAGGAATGTTTTG	chr3:37090410-37090529
MLH1exon18_0168	GCTTCCGGATGGAATAGAACATAGCGCATCTTCAGCTTCCCGATATCCGACGGTAGTGTNNNNNNGCAAGTTTCATCTCCT	chr3:37090442-37090582
MLH1exon19_0169	GCCTCCCTGTTTGCATCCCAACATACACTCTTCAGCTTCCCGATATCCGACGGTAGTGTNNNNNNTGTTTAGGAGGCAGAA	chr3:37091923-37092071
MLH1exon19_0170	GCACTGTGGGATGTGTTCTTCTTTCTCTTCAGCTTCCCGATATCCGACGGTAGTGTNNNNNNATAAAGCCTTGCGCTCACA	chr3:37092035-37092184
MLH1exon19_0171	GCTGCAGGATATTTCCATCTTCTGTGCTTCAGCTTCCCGATATCCGACGGTAGTGTNNNNNNCGGAATACAGAGAAAGA	chr3:37092075-37092194
PMS2exon15_0002	ATGTTTGCATGCGCTCGTGTGTGTCTTCAGCTTCCCGATATCCGACGGTAGTGTNNNNNNGACAGAGTCTTCACTA	chr7:6012816-6012975
PMS2exon15_0001	CCTTTTTTGTTTTAAAATGAACCTCTTCAGCTTCCCGATATCCGACGGTAGTGTNNNNNNACTGTCCCCATGGAAG	chr7:6012935-6013094
PMS2exon15_15882	ATGAGACACATCGCCAACCTGGCTTCAGCTTCCCGATATCCGACGGTAGTGTNNNNNNCTACTAAAACGTTGAACC	chr7:6013050-6013209
PMS2exon14_19118	GCAGTCGAGGAAGGTCTCAGCCTTCAGCTTCCCGATATCCGACGGTAGTGTNNNNNNGATGAACTGATCTTCATGC	chr7:6017155-6017314
PMS2exon14_21894	GCCGGCCTTCCCGAGTCAACTTCAGCTTCCCGATATCCGACGGTAGTGTNNNNNNTTGTATTCTTTTAGCTCCAGT	chr7:6017253-6017402
PMS2exon14_24167	ACATCTGAGGCCGGGCGTGGTGGCTTCAGCTTCCCGATATCCGACGGTAGTGTNNNNNNTACTAGTTGGCAAGGAA	chr7:6017344-6017483
PMS2exon13_34584	CTATAGCGGCTGGGTGTGGTGGCCTTCAGCTTCCCGATATCCGACGGTAGTGTNNNNNNTTGTGTTTTTCAGACCT	chr7:6018186-6018340
PMS2exon13_0004	AAATAACAACACAAATAACAACACCTTCAGCTTCCCGATATCCGACGGTAGTGTNNNNNNCATTAACAGCAGTTAA	chr7:6018296-6018455
PMS2exon12_0006	CCAGGAGTTTGAGACCAGCCCGGACTTCAGCTTCCCGATATCCGACGGTAGTGTNNNNNNTAACTTCGAGATGCTG	chr7:6022349-6022508
PMS2exon12_54552	GCACACCGTGCTCCAGGGGCACTTCAGCTTCCCGATATCCGACGGTAGTGTNNNNNNGCAGTAAAACGATGTTTGC	chr7:6022467-6022626
PMS2exon12_0005	TAGAACACTGTAATAAAAAAAAAGCTTCAGCTTCCCGATATCCGACGGTAGTGTNNNNNNATCCTCATTCAGTTTG	chr7:6022547-6022706
PMS2exon11_0009	GTTCCCCTTCACTTTGCTGTGCCTTCAGCTTCCCGATATCCGACGGTAGTGTNNNNNNAATAAAAATTTTAGATAA	chr7:6026341-6026490
PMS2exon11_0010	GAAGTTTAGGGCAAAGATTTGTCCCTTCAGCTTCCCGATATCCGACGGTAGTGTNNNNNNCAGCCTCTCAGGTTGA	chr7:6026435-6026594
PMS2exon11_0011	GTGTTTGGGGTTGCGAGACTTCAGCTTCCCGATATCCGACGGTAGTGTNNNNNNGCACAACTTTCTTATTAATTTT	chr7:6026547-6026686
PMS2exon11_0012	GTCGTCAGTTTTAGGCGCTCTTCAGCTTCCCGATATCCGACGGTAGTGTNNNNNNGGAAAGAATTTCTTCTTTTTT	chr7:6026638-6026782
PMS2exon11_0013	ATGTGGACTGCCATTCAAACCAGGCTTCAGCTTCCCGATATCCGACGGTAGTGTNNNNNNTCAGCATCCCAGACAC	chr7:6026730-6026879
PMS2exon11_0007	GGGGACAGGGGCTCGCAGGAACTTCAGCTTCCCGATATCCGACGGTAGTGTNNNNNNAGAGCGGAGGTGGAGAAGG	chr7:6026803-6026937
PMS2exon11_0008	GCACTTCCGTGGATTCTGAGGGGTCTTCAGCTTCCCGATATCCGACGGTAGTGTNNNNNNATGCTGTCTTCTAGCA	chr7:6026880-6027039
PMS2exon11_0014	CGCAGTCTGGAAATGGACACGTCTCTTCAGCTTCCCGATATCCGACGGTAGTGTNNNNNNGCCTTTGTCAGAGATG	chr7:6026998-6027157
PMS2exon11_0015	TCTCTTCGTCACACAACACTTCAGCTTCCCGATATCCGACGGTAGTGTNNNNNNCCACGTTTGCTTAGGTAACTTA	chr7:6027106-6027265
PMS2exon11_116855	CACAGATGAACACAGTTCACTTCAGCTTCCCGATATCCGACGGTAGTGTNNNNNNCCAAATCCGCTGCATGCATTT	chr7:6027219-6027378
PMS2exon10_0018	ACTGCCAACAAAAGCTTTTCCCTTCAGCTTCCCGATATCCGACGGTAGTGTNNNNNNACACATTAGCTAAAAGCTT	chr7:6029380-6029534
PMS2exon10_0019	TGATAGGAATGTTTGATAGTGATGCTTCAGCTTCCCGATATCCGACGGTAGTGTNNNNNNTTGCCTTAGAATGCGT	chr7:6029476-6029595
PMS2exon10_0016	CAGACAGCGTCTCACTCTGTCGCCCTTCAGCTTCCCGATATCCGACGGTAGTGTNNNNNNGCCTTTTATCTGGAGT	chr7:6029551-6029680
PMS2exon9_0020	GTGACTAATGCCTCAAAGCTTCAGCTTCCCGATATCCGACGGTAGTGTNNNNNNCTTTTCTACTCCTTGTATTTTG	chr7:6031556-6031715
PMS2exon9_0021	CCCCCGCATTCTAACAACCTTCAGCTTCCCGATATCCGACGGTAGTGTNNNNNNAATCAACAGAAATGTTAAGAAC	chr7:6031607-6031756
PMS2exon8_0022	CTCCATGCGTGCATTGTGAAACTTCAGCTTCCCGATATCCGACGGTAGTGTNNNNNNAAAAGTCAAAGGCATAAAG	chr7:6035116-6035250
PMS2exon8_0023	GTTTTTCTTTATCAACCGGCGGCTTCAGCTTCCCGATATCCGACGGTAGTGTNNNNNNAATGTGCCATGTGATCGT	chr7:6035183-6035337
PMS2exon7_0024	TGAGGCTTTGCAACTGAACTTCAGCTTCCCGATATCCGACGGTAGTGTNNNNNNGCTCTCAGGATAAAATGTTCAA	chr7:6036905-6037059
PMS2exon7_0025	GGTTTGAGCTGTTCCGATGCTTCAGCTTCCCGATATCCGACGGTAGTGTNNNNNNGCTTGACTAAGAAAGAAAACA	chr7:6036976-6037135
PMS2exon6_0026	TATTGCTCTAGTGATTATAGCGGGCTTCAGCTTCCCGATATCCGACGGTAGTGTNNNNNNGCACCAATCAGCTTGG	chr7:6038685-6038839
PMS2exon6_197916	CTGTGGTATGCACAGGTGGCTTCAGCTTCCCGATATCCGACGGTAGTGTNNNNNNTTAAAGTAATGTAGAATATTG	chr7:6038788-6038947
PMS2exon5_0029	GTAGGGGGTTTTCTGGATACTTCAGCTTCCCGATATCCGACGGTAGTGTNNNNNNGCTCATGTGCATTAACCAATA	chr7:6042033-6042192
PMS2exon5_214973	GTGTTCAGTGAGAGACCCATGATCTTCAGCTTCCCGATATCCGACGGTAGTGTNNNNNNTGGTCCCTCTGGGGCGG	chr7:6042155-6042314
PMS2exon4_0032	CCCCTTAGAGAAACCTCTCCTTCAGCTTCCCGATATCCGACGGTAGTGTNNNNNNTCTTTCAGCTCTGAAACATCA	chr7:6043272-6043431
PMS2exon4_0033	TATACATGATATCTAGTAACTGGCCTTCAGCTTCCCGATATCCGACGGTAGTGTNNNNNNTCCCCCCGAAAGCCAA	chr7:6043348-6043502
PMS2exon3_0034	AATAATTGGGTCACATGTCTCCTTCAGCTTCCCGATATCCGACGGTAGTGTNNNNNNGGACTATGGAGTGGATCTT	chr7:6043552-6043676
PMS2exon3_0035	CCCATGCTATCAGTTTTTCTTCAGCTTCCCGATATCCGACGGTAGTGTNNNNNNCCTTCGAAGTTTTCTTCTTCTA	chr7:6043608-6043747
PMS2exon2_0036	GATGGACTGACTTCCGATCCTTCAGCTTCCCGATATCCGACGGTAGTGTNNNNNNCAACAACATTCACAGATCATT	chr7:6045472-6045631
PMS2exon2_0037	CATCCTGATTTTAACTGTGGGCTTCAGCTTCCCGATATCCGACGGTAGTGTNNNNNNACTCAGTACCACCTGCCCA	chr7:6045584-6045733
PMS2exon1_0038	CAACACCCGATCCGCCTCCTTCAGCTTCCCGATATCCGACGGTAGTGTNNNNNNCTCGGCCATGTTCCCCCCATTT	chr7:6048529-6048673
PMS2exon1_296530SNPa	GAGGTGAGCGGGGCTCGCAGCTTCAGCTTCCCGATATCCGACGGTAGTGTNNNNNNGGAAAGGGTGGAGCACAACG	chr7:6048611-6048765
