# Supplementary material for: Novel microsatellite instability test of sebaceous tumours to facilitate low-cost universal screening for Lynch syndrome
Source: Clin Exp Dermatol. 2025 Jan 23;50(6):1155–62. doi: 10.1093/ced/llaf005 (PMC12099064; doi:10.1093/ced/llaf005)
Supplement: llaf005_Supplementary_Data [file llaf005_supplementary_data.zip › SupplementaryTableS1.xlsx]

## Sheet: Supp Table S1 All Samples Detai
Sample	Tumour Type	Patient Sex	Patient Age (Years)	IHC Classification	IHC Staining Pattern	MSI Classification	MSI Score	IHC and MSI Concordant
skSEB001	Adenoma	male	76	MMR deficient	MSH2/MSH6 loss	MSI-H	18.4005	TRUE
skSEB002	Adenoma	male	83	MMR deficient	MLH1 equivocal, PMS2 loss	MSI-H	22.1917	TRUE
skSEB003	Sebaceoma	female	77	MMR deficient	MSH6 loss	MSS	-7.59517	FALSE
skSEB004	Sebaceoma	female	85	MMR proficient	Retained	MSS	-23.1291	TRUE
skSEB005	Sebaceoma	male	82	MMR deficient	MSH2/MSH6 loss	MSI-H	14.556	TRUE
skSEB006	Adenoma	male	72	MMR deficient	MSH2/MSH6 loss	MSI-H	20.6965	TRUE
skSEB007	Adenoma	male	74	MMR proficient	Retained	MSS	-16.4645	TRUE
skSEB008	Adenoma	male	81	MMR deficient	MSH2/MSH6 loss	MSI-H	20.443	TRUE
skSEB009	Sebaceoma	male	78	MMR proficient	Retained	MSS	-23.1291	TRUE
skSEB010	Sebaceoma	male	74	MMR deficient	MLH1 equivocal, PMS2 loss	MSS	-8.50699	FALSE
skSEB011	Sebaceoma	male	54	MMR deficient	MSH2/MSH6 loss	MSI-H	18.9988	TRUE
skSEB012	Adenoma	male	72	MMR deficient	MSH2/MSH6 loss	MSI-H	26.5555	TRUE
skSEB013	Adenoma	male	85	MMR deficient	MSH2/MSH6 loss	MSI-H	13.1081	TRUE
skSEB014	Carcinoma	female	81	MMR proficient	Retained	MSS	-19.0046	TRUE
skSEB015	Sebaceoma	male	78	MMR deficient	MLH1 equivocal, PMS2 loss	MSS	-11.3816	FALSE
skSEB016	Adenoma	male	75	MMR proficient	Retained	MSS	-21.8493	TRUE
skSEB017	Adenoma	male	78	MMR deficient	MLH1/PMS2 loss	MSI-H	17.2552	TRUE
skSEB018	Sebaceoma	male	86	MMR proficient	Retained	MSS	-19.0046	TRUE
skSEB019	Adenoma	male	56	MMR deficient	MSH2/MSH6 loss	MSI-H	9.57421	TRUE
skSEB020	Carcinoma	male	62	MMR proficient	Retained	MSS	-22.3804	TRUE
skSEB021	Adenoma	male	84	MMR deficient	MSH2/MSH6 loss	MSI-H	25.3407	TRUE
skSEB022	Carcinoma	male	70	MMR proficient	Retained	MSS	-22.7784	TRUE
skSEB023	Sebaceoma	male	80	MMR proficient	Retained	MSS	-22.598	TRUE
skSEB024	Adenoma	male	84	MMR proficient	Retained	MSS	-18.3892	TRUE
skSEB025	Adenoma	female	66	MMR deficient	MSH2/MSH6 loss	MSI-H	15.3008	TRUE
skSEB026	Sebaceoma	female	64	MMR deficient	MSH2/MSH6 loss	MSI-H	24.286	TRUE
skSEB027	Adenoma	male	61	MMR deficient	MSH2/MSH6 loss	MSI-H	14.2745	TRUE
skSEB028	Sebaceoma	female	77	MMR proficient	Retained	MSS	-20.586	TRUE
skSEB029	Sebaceoma	male	92	MMR proficient	Retained	MSS	-22.7784	TRUE
skSEB030	Adenoma	male	83	MMR proficient	Retained	MSS	-22.3804	TRUE
skSEB031	Sebaceoma	female	85	MMR proficient	Retained	MSS	-22.7784	TRUE
skSEB032	Sebaceoma	female	60	MMR proficient	Retained	MSS	-22.3804	TRUE
skSEB033	Adenoma	male	58	MMR proficient	Retained	MSS	-21.8493	TRUE
skSEB034	Adenoma	male	48	MMR proficient	Retained	MSS	-21.8493	TRUE
skSEB035	Sebaceoma	male	78	MMR deficient	PMS2 loss	MSI-H	30.1435	TRUE
skSEB036	Adenoma	female	66	MMR proficient	Retained	MSS	-23.527	TRUE
skSEB037	Sebaceoma	male	82	MMR deficient	MSH2/MSH6 loss	MSI-H	17.8784	TRUE
skSEB038	Carcinoma	male	92	MMR deficient	MSH2/MSH6 loss	MSI-H	26.2025	TRUE
skSEB039	Adenoma	male	78	MMR deficient	MSH2/MSH6/PMS2 loss	MSI-H	3.02122	TRUE
skSEB040	Adenoma	male	81	MMR deficient	MSH2/MSH6 loss	MSI-H	20.2387	TRUE
skSEB041	Sebaceoma	female	94	MMR deficient	MSH2/MSH6 loss	MSI-H	23.1797	TRUE
skSEB042	Sebaceoma	female	83	MMR proficient	Retained	MSS	-23.527	TRUE
skSEB043	Adenoma	female	87	MMR deficient	MLH1/PMS2 loss	MSS	-21.8493	FALSE
skSEB044	Adenoma	male	66	MMR deficient	MSH2/MSH6 loss	MSI-H	12.9249	TRUE
skSEB045	Adenoma	male	62	MMR proficient	Retained	MSS	-21.8493	TRUE
skSEB046	Adenoma	male	63	MMR proficient	Retained	MSS	-21.8493	TRUE
skSEB047	Adenoma	female	64	MMR deficient	MSH2/MSH6 loss	MSI-H	9.19413	TRUE
skSEB048	Adenoma	male	80	MMR deficient	MSH6 loss	MSS	-0.717762	FALSE
skSEB049	Sebaceoma	female	74	MMR deficient	MSH2 equivocal, MSH6 loss	Uncertain	0	NA
skSEB050	Sebaceoma	male	80	MMR deficient	MSH2/MSH6 loss	MSI-H	23.9515	TRUE
skSEB051	Adenoma	male	29	MMR proficient	Retained	MSS	-14.3684	TRUE
skSEB052	Adenoma	female	72	MMR deficient	MSH2/MSH6 loss	MSI-H	25.3457	TRUE
skSEB053	Exclude - no neoplastic cells	female	75	NA	NA	NA	NA	NA
skSEB054	Adenoma	female	52	MMR proficient	Retained	MSS	-19.7533	TRUE
skSEB055	Adenoma	male	72	MMR proficient	Retained	MSS	-21.8493	TRUE
skSEB056	Adenoma	female	49	MMR proficient	Retained	MSS	-22.598	TRUE
skSEB057	Adenoma	female	58	MMR proficient	Retained	MSS	-18.4735	TRUE
skSEB058	Adenoma	male	83	MMR deficient	MLH1 equivocal, PMS2 loss	MSI-H	22.0065	TRUE
skSEB059	Adenoma	male	57	NA	NA	MSS	-21.8493	NA
skSEB060	Sebaceoma	male	61	MMR proficient	Retained	MSS	-23.527	TRUE
skSEB061	Adenoma	male	88	MMR proficient	Retained	MSS	-22.598	TRUE
skSEB062	Sebaceoma	female	78	MMR proficient	Retained	MSS	-19.7533	TRUE
skSEB063	Adenoma	male	80	MMR proficient	Retained	MSS	-21.8493	TRUE
skSEB064	Adenoma	female	44	MMR deficient	MSH2/MSH6 loss	MSI-H	15.5008	TRUE
skSEB065	Carcinoma	male	67	MMR deficient	MLH1 equivocal, PMS2 loss	MSS	-23.1291	FALSE
skSEB066	Sebaceoma	male	83	NA	NA	MSI-H	13.6309	NA
skSEB067	Adenoma	male	97	MMR proficient	Retained	MSS	-22.3804	TRUE
skSEB068	Adenoma	female	69	MMR deficient	MLH1/PMS2 loss	MSI-H	19.4419	TRUE
skSEB069	Adenoma	male	76	NA	NA	MSI-H	6.26382	NA
skSEB070	Adenoma	female	94	MMR deficient	MSH2/MSH6 loss	MSI-H	10.5736	TRUE
skSEB071	Sebaceoma	female	83	MMR proficient	Retained	MSS	-22.598	TRUE
skSEB072	Adenoma	male	65	MMR proficient	Retained	MSS	-23.1291	TRUE
skSEB073	Sebaceoma	female	80	MMR deficient	MSH2/MSH6/MLH1/PMS2 loss	MSI-H	17.45	TRUE
skSEB074	Adenoma	male	68	MMR proficient	Retained	MSS	-18.6067	TRUE
skSEB075	Adenoma	male	68	MMR deficient	MLH1 equivocal, PMS2 loss	MSI-H	22.3361	TRUE
skSEB076	Carcinoma	male	90	Uncertain	PMS2 equivocal	MSS	-19.7533	NA
skSEB077	Adenoma	female	70	MMR deficient	MLH1 equivocal, PMS2 loss	MSI-H	21.0065	TRUE
skSEB078	Adenoma	male	77	MMR proficient	Retained	MSS	-21.8493	TRUE
skSEB079	Sebaceoma	female	80	MMR deficient	MSH2/MSH6 loss	MSI-H	3.49917	TRUE
skSEB080	Adenoma	female	63	MMR deficient	MLH1/PMS2 loss	MSI-H	9.13947	TRUE
skSEB081	Sebaceoma	male	86	MMR proficient	Retained	MSS	-13.0628	TRUE
skSEB082	Adenoma	female	80	MMR deficient	MSH2/MSH6 loss	MSS	-22.3804	FALSE
skSEB083	Exclude - non-sebaceous origin	male	87	NA	NA	NA	NA	NA
skSEB084	Sebaceoma	female	61	MMR proficient	Retained	MSS	-20.6067	TRUE
skSEB085	Sebaceoma	female	80	MMR proficient	Retained	MSS	-23.1291	TRUE
skSEB086	Adenoma	female	62	MMR proficient	Retained	MSS	-19.0046	TRUE
skSEB087	Adenoma	male	79	MMR proficient	Retained	MSS	-22.3804	TRUE
skSEB088	Adenoma	male	64	MMR deficient	MSH2/MSH6 loss	MSI-H	27.2867	TRUE
skSEB089	Adenoma	female	95	MMR proficient	Retained	MSS	-21.8493	TRUE
skSEB090	Exclude - non-sebaceous origin	female	56	NA	NA	NA	NA	NA
skSEB091	Adenoma	female	82	MMR deficient	MLH1 equivocal, PMS2 loss	MSI-H	11.527	TRUE
skSEB092	Adenoma	female	43	MMR proficient	Retained	MSS	-15.5363	TRUE
skSEB093	Carcinoma	male	84	MMR deficient	MLH1 equivocal, PMS2 loss	MSS	-22.9959	FALSE
skSEB094	Adenoma	male	90	MMR deficient	MLH1/PMS2 loss	MSI-H	22.7764	TRUE
skSEB095	Carcinoma	male	74	MMR proficient	Retained	MSS	-21.8493	TRUE
skSEB096	Carcinoma	female	79	MMR proficient	Retained	MSS	-19.2221	TRUE
skSEB097	Sebaceoma	male	71	MMR deficient	MLH1/PMS2 loss	MSI-H	21.2452	TRUE
skSEB098	Adenoma	male	80	MMR proficient	Retained	MSS	-14.4287	TRUE
skSEB099	Carcinoma	female	69	MMR proficient	Retained	MSS	-21.8493	TRUE
skSEB100	Carcinoma	male	90	Uncertain	MLH1/PMS2 equivocal	MSS	-21.8493	NA
skSEB101	Adenoma	male	90	MMR proficient	Retained	MSS	-22.598	TRUE
skSEB102	Sebaceoma	female	88	MMR proficient	Retained	MSS	-22.598	TRUE
skSEB103	Sebaceoma	female	71	MMR proficient	Retained	MSS	-16.0709	TRUE
skSEB104	Carcinoma	female	70	MMR proficient	Retained	MSS	-22.3804	TRUE
skSEB105	Adenoma	female	86	MMR deficient	MSH6 loss	MSI-H	19.2745	TRUE
skSEB106	Sebaceoma	male	87	MMR proficient	Retained	MSS	-23.1291	TRUE
skSEB107	Carcinoma	female	73	Uncertain	PMS2 equivocal	MSS	-20.7399	NA
skSEB108	Adenoma	female	80	MMR deficient	MSH2/MSH6 loss	MSI-H	30.6626	TRUE
skSEB109	Adenoma	male	75	MMR proficient	Retained	MSS	-23.1291	TRUE
skSEB110	Adenoma	female	76	MMR deficient	MSH2/MSH6 loss	MSI-H	22.4	TRUE
